# Supplementary material for: ﻿A new species of Sterculia (Malvaceae) from Vietnam
Source: PhytoKeys. 2023 May 29;227:1–8. doi: 10.3897/phytokeys.227.101754 (PMC10242523; doi:10.3897/phytokeys.227.101754)
Supplement: XML Treatment for Sterculia konchurangensis [file phytokeys.227.101754-treatment1.xml]

<!DOCTYPE tp:taxon-treatment
  PUBLIC "-//TaxonX//DTD Taxonomic Treatment Publishing DTD v0 20100105//EN" "tax-treatment-NSO.dtd">
<tp:taxon-treatment xmlns:tp="http://www.plazi.org/taxpub"><tp:treatment-meta><kwd-group><label>Taxon classification</label><kwd>
              <named-content content-type="kingdom">Plantae</named-content>
            </kwd><kwd>
              <named-content content-type="order">Malvales</named-content>
            </kwd><kwd>
              <named-content content-type="family">Malvaceae</named-content>
            </kwd></kwd-group><mixed-citation publication-type="journal"><person-group><name><surname>Kieu</surname><given-names>Cam Nhung</given-names></name><name><surname>Tran</surname><given-names>Duc Binh</given-names></name><name><surname>Le</surname><given-names>Ngoc Han</given-names></name><name><surname>Duong</surname><given-names>Thi Hoan</given-names></name><name><surname>Bui</surname><given-names>Thu Ha</given-names></name><name><surname>Nguyen</surname><given-names>Thu Thuy</given-names></name><name><surname>Bui</surname><given-names>Hong Quang</given-names></name><name><surname>Tran</surname><given-names>The Bach</given-names></name></person-group><article-title>﻿A new species of <italic><tp:taxon-name><tp:taxon-name-part taxon-name-part-type="genus" reg="Sterculia">Sterculia</tp:taxon-name-part></tp:taxon-name></italic> (<tp:taxon-name><tp:taxon-name-part taxon-name-part-type="family">Malvaceae</tp:taxon-name-part></tp:taxon-name>) from Vietnam</article-title><source>PhytoKeys</source><day>29</day><month>05</month><year>2023</year><volume>227</volume><fpage>1</fpage><lpage>8</lpage><pub-id pub-id-type="doi">10.3897/phytokeys.227.101754</pub-id></mixed-citation></tp:treatment-meta><tp:nomenclature><label>﻿</label><tp:taxon-name>
            <object-id xmlns:xlink="http://www.w3.org/1999/xlink" content-type="arpha" xlink:type="simple">21F51AEE-A235-512F-B95D-7EFF61C743A4</object-id>
            <tp:taxon-name-part taxon-name-part-type="genus" reg="Sterculia">Sterculia</tp:taxon-name-part>
            <tp:taxon-name-part taxon-name-part-type="species" reg="konchurangensis">konchurangensis</tp:taxon-name-part>
            <object-id xmlns:xlink="http://www.w3.org/1999/xlink" content-type="ipni" xlink:type="simple">urn:lsid:ipni.org:names:77320206-1</object-id>
          </tp:taxon-name><tp:taxon-authority>C.N.Kieu, D.B.Tran &amp; B.H.Quang</tp:taxon-authority><tp:taxon-status xmlns:xlink="http://www.w3.org/1999/xlink" xlink:type="simple">sp. nov.</tp:taxon-status><xref ref-type="fig" rid="F1">Figs 1</xref><xref ref-type="fig" rid="F2">, 2</xref><xref ref-type="fig" rid="F3">, 3</xref></tp:nomenclature><tp:treatment-sec sec-type="material" id="SECID0EWGAC"><title>Type.</title><p>Vietnam. Tay Nguyen: Gia Lai province, Kon Chu Rang reserve, 1016 m a.s.l., 19 June 2022 (lf, f. fl.), <italic>Bui Hong Quang et al. BHQ 576</italic> (holotype <abbrev xmlns:xlink="http://www.w3.org/1999/xlink" xlink:title="Institute of Ecology and Biological Resources" id="ABBRID0E5GAC" xlink:type="simple">HN</abbrev>!, isotypes: <abbrev xmlns:xlink="http://www.w3.org/1999/xlink" xlink:title="Institute of Ecology and Biological Resources" id="ABBRID0ECHAC" xlink:type="simple">HN</abbrev>!, <abbrev xmlns:xlink="http://www.w3.org/1999/xlink" xlink:title="Institute of Tropical Biology" id="ABBRID0EGHAC" xlink:type="simple">VNM</abbrev>!).</p><fig id="F1" position="float" orientation="portrait"><object-id xmlns:xlink="http://www.w3.org/1999/xlink" content-type="doi" xlink:type="simple">10.3897/phytokeys.227.101754.figure1</object-id><object-id xmlns:xlink="http://www.w3.org/1999/xlink" content-type="arpha" xlink:type="simple">5816899F-D6FC-514D-A465-7E9A5692AC06</object-id><label>Figure 1.</label><caption><p><italic><tp:taxon-name><tp:taxon-name-part taxon-name-part-type="genus" reg="Sterculia">Sterculia</tp:taxon-name-part><tp:taxon-name-part taxon-name-part-type="species" reg="konchurangensis">konchurangensis</tp:taxon-name-part></tp:taxon-name></italic> C.N.Kieu, D.B.Tran &amp; B.H.Quang <bold>A</bold> flowering branch <bold>B, C, D</bold> leaf blade <bold>E</bold> inflorescence <bold>F</bold> open flower showing androgynophore, ovary, style, stigma <bold>G</bold> androgynophore, staminodes, ovary, style, stigma <bold>H</bold> ovary, style, stigma <bold>I</bold> section ovary, style, stigma (Photos by D.B Tran).</p></caption><graphic xmlns:xlink="http://www.w3.org/1999/xlink" xlink:href="phytokeys-227-001_article-101754__-g001.jpg" position="float" orientation="portrait" xlink:type="simple" id="oo_855904.jpg"><uri content-type="original_file" xlink:type="simple">https://binary.pensoft.net/fig/855904</uri></graphic></fig></tp:treatment-sec><tp:treatment-sec sec-type="diagnosis" id="SECID0EQIAC"><title>Diagnosis.</title><p><italic><tp:taxon-name><tp:taxon-name-part taxon-name-part-type="genus" reg="Sterculia">Sterculia</tp:taxon-name-part><tp:taxon-name-part taxon-name-part-type="species" reg="konchurangensis">konchurangensis</tp:taxon-name-part></tp:taxon-name></italic> is most similar to <italic><tp:taxon-name><tp:taxon-name-part taxon-name-part-type="genus" reg="Sterculia">S.</tp:taxon-name-part><tp:taxon-name-part taxon-name-part-type="species" reg="lanceolata">lanceolata</tp:taxon-name-part></tp:taxon-name></italic> Cav. due to the number of veins on each side of midrib, length of inflorescence, deeply divided calyx, globose, hairy ovary and curved style. They are separated by morphology of leaf blades (obovate or elliptic in <italic><tp:taxon-name><tp:taxon-name-part taxon-name-part-type="genus" reg="Sterculia">S.</tp:taxon-name-part><tp:taxon-name-part taxon-name-part-type="species" reg="konchurangensis">konchurangensis</tp:taxon-name-part></tp:taxon-name> vs</italic>. elliptic, lanceolate or elliptic-lanceolate in <italic><tp:taxon-name><tp:taxon-name-part taxon-name-part-type="genus" reg="Sterculia">S.</tp:taxon-name-part><tp:taxon-name-part taxon-name-part-type="species" reg="lanceolata">lanceolata</tp:taxon-name-part></tp:taxon-name></italic>); petioles are shorter (7.0–9.5 mm vs. 25–35 mm in <italic><tp:taxon-name><tp:taxon-name-part taxon-name-part-type="genus" reg="Sterculia">S.</tp:taxon-name-part><tp:taxon-name-part taxon-name-part-type="species" reg="lanceolata">lanceolata</tp:taxon-name-part></tp:taxon-name></italic>), leaf blades are shorter (6–8 cm vs. 9–20 cm in <italic><tp:taxon-name><tp:taxon-name-part taxon-name-part-type="genus" reg="Sterculia">S.</tp:taxon-name-part><tp:taxon-name-part taxon-name-part-type="species" reg="lanceolata">lanceolata</tp:taxon-name-part></tp:taxon-name></italic>) and calyx lobes are longer (11–12.5 mm vs. 4–6 mm in <italic><tp:taxon-name><tp:taxon-name-part taxon-name-part-type="genus" reg="Sterculia">S.</tp:taxon-name-part><tp:taxon-name-part taxon-name-part-type="species" reg="lanceolata">lanceolata</tp:taxon-name-part></tp:taxon-name></italic>).</p><fig id="F2" position="float" orientation="portrait"><object-id xmlns:xlink="http://www.w3.org/1999/xlink" content-type="doi" xlink:type="simple">10.3897/phytokeys.227.101754.figure2</object-id><object-id xmlns:xlink="http://www.w3.org/1999/xlink" content-type="arpha" xlink:type="simple">1E57A12D-8B82-56DF-B660-EAE4CCCCD04C</object-id><label>Figure 2.</label><caption><p><italic><tp:taxon-name><tp:taxon-name-part taxon-name-part-type="genus" reg="Sterculia">Sterculia</tp:taxon-name-part><tp:taxon-name-part taxon-name-part-type="species" reg="konchurangensis">konchurangensis</tp:taxon-name-part></tp:taxon-name></italic> C.N.Kieu, D.B.Tran &amp; B.H.Quang <bold>A</bold> flowering branch <bold>B, C, D</bold> leaf blade <bold>E</bold> apex branches and stipules <bold>F</bold> inflorescence <bold>G</bold> flower <bold>H</bold> flower <bold>I</bold> open flower showing androgynophore, ovary, style, stigma <bold>J</bold> androgynophore, ovary, style, stigma, staminodes <bold>K</bold> section ovary, style, stigma (Drawn by Le Kim Chi).</p></caption><graphic xmlns:xlink="http://www.w3.org/1999/xlink" xlink:href="phytokeys-227-001_article-101754__-g002.jpg" position="float" orientation="portrait" xlink:type="simple" id="oo_855905.jpg"><uri content-type="original_file" xlink:type="simple">https://binary.pensoft.net/fig/855905</uri></graphic></fig></tp:treatment-sec><tp:treatment-sec sec-type="description" id="SECID0EOMAC"><title>Description.</title><p><bold><italic>Shrubs</italic></bold>, ca. 3 m tall. <bold><italic>Branches</italic></bold> gray brown. <bold>Leaves</bold> alternate, apically clustered; <bold><italic>petiole</italic></bold> 7.0–9.5 mm long, glabrous, base and apex of petiole swollen; leaf blade simple, entire, glabrous, obovate, elliptic, base attenuate, apex shortly acuminate or obtuse, 6–8 × 3–4 cm, both surfaces glabrous; <bold><italic>lateral veins</italic></bold> 6–8 on each side of midrib. <bold><italic>Stipules</italic></bold> linear, ca. 1–2 mm long. <bold><italic>Inflorescence</italic></bold> slender, racemose, axillary, 8 cm long, few-12 flowered. <bold><italic>Pedicel</italic></bold> slender, 9.5–12.0 mm long, densely villous. <bold><italic>Flowers</italic></bold> 5-merous, functionally unisexual. Flowers: <bold><italic>Flower bud</italic></bold> lanceolate, 6.3 × 2.3 mm. <bold><italic>Calyx</italic></bold> divided almost to base, 5-lobed, pink, adaxial surface nearly glabrous to sparsely pubescent, abaxial surface pubescent; <bold><italic>tube</italic></bold> 1.3–1.7 mm long; <bold><italic>lobes</italic></bold> linear-lanceolate, 11–12.5 × 2.5–2.8 mm. <bold><italic>Petals</italic></bold> absent. <bold><italic><tp:taxon-name><tp:taxon-name-part taxon-name-part-type="genus" reg="Androgynophore">Androgynophore</tp:taxon-name-part></tp:taxon-name></italic></bold> slender, curved, ca. 2 mm long, glabrous. <bold><italic><tp:taxon-name><tp:taxon-name-part taxon-name-part-type="genus" reg="Staminodes">Staminodes</tp:taxon-name-part></tp:taxon-name></italic></bold> at top of androgynophore in whorl around base of carpels; <bold><italic>anthers</italic></bold> of staminodes ovate, 0.22 × 0.18 mm. <bold><italic><tp:taxon-name><tp:taxon-name-part taxon-name-part-type="genus" reg="Carpels">Carpels</tp:taxon-name-part></tp:taxon-name></italic></bold> 5; <bold><italic>ovary</italic></bold> globose, densely pubescent, 1.3–1.8 mm in diameter; <bold><italic>style</italic></bold> curved, 2–3 mm long, sparsely pubescent; <bold><italic>stigma</italic></bold> glabrous, 0.3–0.6 mm in diameter. <bold><italic>Fruits and seeds</italic></bold> not observed.</p><fig id="F3" position="float" orientation="portrait"><object-id xmlns:xlink="http://www.w3.org/1999/xlink" content-type="doi" xlink:type="simple">10.3897/phytokeys.227.101754.figure3</object-id><object-id xmlns:xlink="http://www.w3.org/1999/xlink" content-type="arpha" xlink:type="simple">30626D2A-2585-5AA9-A88B-3B89EAECA8D4</object-id><label>Figure 3.</label><caption><p>Map indicating the type locality of <italic><tp:taxon-name><tp:taxon-name-part taxon-name-part-type="genus" reg="Sterculia">Sterculia</tp:taxon-name-part><tp:taxon-name-part taxon-name-part-type="species" reg="konchurangensis">konchurangensis</tp:taxon-name-part></tp:taxon-name></italic> C.N.Kieu, D.B.Tran &amp; B.H.Quang (Made by D.B Tran &amp; T.B. Tran).</p></caption><graphic xmlns:xlink="http://www.w3.org/1999/xlink" xlink:href="phytokeys-227-001_article-101754__-g003.jpg" position="float" orientation="portrait" xlink:type="simple" id="oo_855906.jpg"><uri content-type="original_file" xlink:type="simple">https://binary.pensoft.net/fig/855906</uri></graphic></fig></tp:treatment-sec><tp:treatment-sec sec-type="etymology" id="SECID0E5PAC"><title>Etymology.</title><p>The specific epithet refers to the type locality, Kon Chu Rang reserve in Vietnam.</p></tp:treatment-sec><tp:treatment-sec sec-type="distribution" id="SECID0EEAAE"><title>Distribution and ecology.</title><p><italic><tp:taxon-name><tp:taxon-name-part taxon-name-part-type="genus" reg="Sterculia">Sterculia</tp:taxon-name-part><tp:taxon-name-part taxon-name-part-type="species" reg="konchurangensis">konchurangensis</tp:taxon-name-part></tp:taxon-name></italic> is only found in Vietnam, Gia Lai province, Tay Nguyen area, Kon Chu Rang reserve where it grows in primary evergreen forest at an altitude of 1016 m a.s.l. Flowering time is June; fruiting time is unknown.</p></tp:treatment-sec><tp:treatment-sec sec-type="conservation status" id="SECID0EVAAE"><title>Conservation status.</title><p>Data Deficient (<abbrev xmlns:xlink="http://www.w3.org/1999/xlink" xlink:title="Data Deficient" id="ABBRID0E2AAE" xlink:type="simple">DD</abbrev>; <xref ref-type="bibr" rid="B3">IUCN 2019</xref>). <italic><tp:taxon-name><tp:taxon-name-part taxon-name-part-type="genus" reg="Sterculia">Sterculia</tp:taxon-name-part><tp:taxon-name-part taxon-name-part-type="species" reg="konchurangensis">konchurangensis</tp:taxon-name-part></tp:taxon-name></italic> is known only from the type locality within Kon Chu Rang reserve. A comprehensive botanical survey of the <italic><tp:taxon-name><tp:taxon-name-part taxon-name-part-type="genus" reg="Sterculia">Sterculia</tp:taxon-name-part></tp:taxon-name></italic> has not been carried out to date.</p></tp:treatment-sec><tp:treatment-sec sec-type="discussion" id="SECID0EVBAE"><title>Discussion.</title><p><italic><tp:taxon-name><tp:taxon-name-part taxon-name-part-type="genus" reg="Sterculia">Sterculia</tp:taxon-name-part><tp:taxon-name-part taxon-name-part-type="species" reg="konchurangensis">konchurangensis</tp:taxon-name-part></tp:taxon-name></italic> is morphologically similar to <italic><tp:taxon-name><tp:taxon-name-part taxon-name-part-type="genus" reg="Sterculia">S.</tp:taxon-name-part><tp:taxon-name-part taxon-name-part-type="species" reg="lanceolata">lanceolata</tp:taxon-name-part></tp:taxon-name></italic> Cav. due to the number of veins on each side of midrib, length of the inflorescence, deeply divided calyx, globose, hairy ovary, and curved style; furthermore, to be noted that both species have the same flowering time (June). However, <italic><tp:taxon-name><tp:taxon-name-part taxon-name-part-type="genus" reg="Sterculia">S.</tp:taxon-name-part><tp:taxon-name-part taxon-name-part-type="species" reg="konchurangensis">konchurangensis</tp:taxon-name-part></tp:taxon-name></italic> differs from <italic><tp:taxon-name><tp:taxon-name-part taxon-name-part-type="genus" reg="Sterculia">S.</tp:taxon-name-part><tp:taxon-name-part taxon-name-part-type="species" reg="lanceolata">lanceolata</tp:taxon-name-part></tp:taxon-name></italic> by the morphology of length of petiole, shape of leaf blade, size of leaf blade and length of calyx lobe.</p><p>The identified key of 23 species of <italic><tp:taxon-name><tp:taxon-name-part taxon-name-part-type="genus" reg="Sterculia">Sterculia</tp:taxon-name-part></tp:taxon-name></italic> in Vietnam was constructed. <italic><tp:taxon-name><tp:taxon-name-part taxon-name-part-type="genus" reg="Sterculia">Sterculia</tp:taxon-name-part><tp:taxon-name-part taxon-name-part-type="species" reg="konchurangensis">konchurangensis</tp:taxon-name-part></tp:taxon-name></italic> differs from 22 species of <italic><tp:taxon-name><tp:taxon-name-part taxon-name-part-type="genus" reg="Sterculia">Sterculia</tp:taxon-name-part></tp:taxon-name></italic> by having some characters such as simple, entire, glabrous leaves and length of petiole (less than 12 mm long). In addition, the comparison with the similar species (<italic><tp:taxon-name><tp:taxon-name-part taxon-name-part-type="genus" reg="Sterculia">S.</tp:taxon-name-part><tp:taxon-name-part taxon-name-part-type="species" reg="lanceolata">lanceolata</tp:taxon-name-part></tp:taxon-name></italic>) confirms that <italic><tp:taxon-name><tp:taxon-name-part taxon-name-part-type="genus" reg="Sterculia">S.</tp:taxon-name-part><tp:taxon-name-part taxon-name-part-type="species" reg="konchurangensis">konchurangensis</tp:taxon-name-part></tp:taxon-name></italic> is a new species. Diagnostic characters separating the two species are listed in Table <xref ref-type="table" rid="T1">1</xref>.</p><table-wrap id="T1" position="float" orientation="portrait"><label>Table 1.</label><caption><p>Morphological differences between <italic><tp:taxon-name><tp:taxon-name-part taxon-name-part-type="genus" reg="Sterculia">S.</tp:taxon-name-part><tp:taxon-name-part taxon-name-part-type="species" reg="lanceolata">lanceolata</tp:taxon-name-part></tp:taxon-name></italic> and <italic><tp:taxon-name><tp:taxon-name-part taxon-name-part-type="genus" reg="Sterculia">S.</tp:taxon-name-part><tp:taxon-name-part taxon-name-part-type="species" reg="konchurangensis">konchurangensis</tp:taxon-name-part></tp:taxon-name></italic>.</p></caption><table id="TID0ESHAG" rules="all"><tbody><tr><th rowspan="1" colspan="1">Characters</th><th rowspan="1" colspan="1">
                    <tp:taxon-name><tp:taxon-name-part taxon-name-part-type="genus" reg="Sterculia">S.</tp:taxon-name-part><tp:taxon-name-part taxon-name-part-type="species" reg="lanceolata">lanceolata</tp:taxon-name-part></tp:taxon-name>
                  </th><th rowspan="1" colspan="1">
                    <tp:taxon-name><tp:taxon-name-part taxon-name-part-type="genus" reg="Sterculia">S.</tp:taxon-name-part><tp:taxon-name-part taxon-name-part-type="species" reg="konchurangensis">konchurangensis</tp:taxon-name-part></tp:taxon-name>
                  </th></tr><tr><td rowspan="1" colspan="1">Length of petiole (mm)</td><td rowspan="1" colspan="1">25–35</td><td rowspan="1" colspan="1">7.0–9.5</td></tr><tr><td rowspan="1" colspan="1">Shape of leaf blade</td><td rowspan="1" colspan="1">elliptic, lanceolate or elliptic-lanceolate</td><td rowspan="1" colspan="1">obovate or elliptic</td></tr><tr><td rowspan="1" colspan="1">Size of leaf blade (cm)</td><td rowspan="1" colspan="1">9–20 × 3.5–8.0</td><td rowspan="1" colspan="1">6–8 × 3–4</td></tr><tr><td rowspan="1" colspan="1">Length of calyx lobe (mm)</td><td rowspan="1" colspan="1">4–6</td><td rowspan="1" colspan="1">11–12.5</td></tr></tbody></table></table-wrap></tp:treatment-sec><ref-list><ref id="B3"><mixed-citation xmlns:xlink="http://www.w3.org/1999/xlink" xlink:type="simple">IUCN (<year>2019</year>) Guidelines for Using the IUCN Red List Categories and Criteria. Version 14. Prepared by the Standards and Petitions Subcommittee. <ext-link xlink:href="http://cmsdocs.s3.amazonaws.com/RedListGuidelines.pdf" ext-link-type="uri" xlink:type="simple">http://cmsdocs.s3.amazonaws.com/RedListGuidelines.pdf</ext-link></mixed-citation></ref></ref-list></tp:taxon-treatment>
